# Supplementary material for: Microplastic transport in soil by earthworms
Source: Sci Rep. 2017 May 2;7:1362. doi: 10.1038/s41598-017-01594-7 (PMC5431019; doi:10.1038/s41598-017-01594-7)
Supplement: Supplementary file 1 — Dataset 1 [file 41598_2017_1594_MOESM1_ESM.xls]

## Sheet: Rillig et al raw data
Supplementary information - raw data
Matthias C. Rillig, Lisa Ziersch and Stefan Hempel: Microplastic transport in soil by earthworms
#metadata
variable	meaning
pot	pot id
plastic	microplastic size class added
plasticsize	mean microplastic particle size added to the pot
input	number of microplastic prticles added to the pot at the beginning of the experimet
worm	whether earthworms were addd to the pot or not
foliage, droppings, casts, surface, top, middle, bottom	number of microplastic particles recovered at harvest from the respective compartment
alive	number of earthworms alive at harvest
dead	number of earthworms dead at harvest
weightBEFORE	mean (per worm) earthworm weight at the beginning of the experiment
weightAFTER	mean (per worm) earthworm weight at 36 hours after the harvest
weightPLUS36	mean (per worm) earthworm weight at the harvest
#data
pot	plastic	plasticsize	input	worm	foliage	droppings	casts	surface	top	middle	bottom	alive	dead	weightBEFORE	weightAFTER	weightPLUS36
42736	PE-1	780	2625	yes	117	0	32	522	24	15	47	0	4	33664	0	0
42767	PE-1	780	2625	yes	121	10	71	219	23	12	83	4	0	42770	30042	34029
42795	PE-1	780	2625	yes	210	3	61	203	14	27	51	3	1	41365	28185	3
42826	PE-1	780	2625	yes	127	6	99	404	11	16	5	4	0	42461	4	13575
42856	PE-1	780	2625	yes	205	8	93	347	7	16	29	3	1	42859	42739	24532
42737	PE-2	1290	424	yes	31	2	4	162	22	25	23	4	0	42826	19784	32568
42768	PE-2	1290	424	yes	116	3	13	182	11	30	22	3	1	43073	46143	35156
42796	PE-2	1290	424	yes	78	0	3	221	15	11	12	0	4	36220	0	0
42827	PE-2	1290	424	yes	29	0	21	107	9	21	30	3	1	41730	33664	44986
42857	PE-2	1290	424	yes	24	0	5	79	11	29	4	4	0	42739	46478	23802
42738	PE-3	1850	203	yes	12	0	0	54	3	8	7	3	1	42739	31472	11383
42769	PE-3	1850	203	yes	8	0	4	41	2	9	10	4	0	42770	41730	12479
42797	PE-3	1850	203	yes	5	0	1	94	1	9	4	1	3	45017	42981	32174
42828	PE-3	1850	203	yes	8	0	6	41	6	10	9	3	1	45017	34394	42797
42858	PE-3	1850	203	yes	8	0	2	60	7	15	7	4	0	42739	21276	27454
42739	PE-4	2580	75	yes	0	0	0	35	5	7	4	3	1	42739	35156	24563
42770	PE-4	2580	75	yes	1	0	2	31	2	3	0	4	0	42798	31107	12114
42798	PE-4	2580	75	yes	3	0	0	40	0	4	1	0	4	42095	0	0
42829	PE-4	2580	75	yes	0	0	4	34	1	4	4	2	2	42890	29677	20180
42859	PE-4	2580	75	yes	0	0	0	51	6	7	4	1	3	41730	26665	22647
42740	none	none	none	yes	NA	NA	NA	NA	NA	NA	NA	3	1	44652	42890	34394
42740	none	none	none	yes	NA	NA	NA	NA	NA	NA	NA	4	0	43191	16163	34029
42771	none	none	none	yes	NA	NA	NA	NA	NA	NA	NA	3	1	45017	45717	34366
42799	none	none	none	yes	NA	NA	NA	NA	NA	NA	NA	4	0	42770	12114	46447
42830	none	none	none	yes	NA	NA	NA	NA	NA	NA	NA	3	1	45383	22341	44256
42860	none	none	none	yes	NA	NA	NA	NA	NA	NA	NA	4	0	41365	16132	42064
42891	none	none	none	yes	NA	NA	NA	NA	NA	NA	NA	4	0	42920	15036	28887
42921	none	none	none	yes	NA	NA	NA	NA	NA	NA	NA	0	4	42461	0	0
42952	none	none	none	yes	NA	NA	NA	NA	NA	NA	NA	2	2	41365	42920	43043
42983	none	none	none	yes	NA	NA	NA	NA	NA	NA	NA	0	4	45383	0	0
1.a	PE-1	780	2625	no	183	NA	NA	1465	258	0	0	NA	NA	NA	NA	NA
1.b	PE-1	780	2625	no	194	NA	NA	1857	184	2	0	NA	NA	NA	NA	NA
1.c	PE-1	780	2625	no	111	NA	NA	2345	128	0	0	NA	NA	NA	NA	NA
1.d	PE-1	780	2625	no	211	NA	NA	2278	174	1	0	NA	NA	NA	NA	NA
1.e	PE-1	780	2625	no	152	NA	NA	2156	66	0	0	NA	NA	NA	NA	NA
2.a	PE-2	1290	424	no	74	NA	NA	249	24	0	0	NA	NA	NA	NA	NA
2.b	PE-2	1290	424	no	10	NA	NA	176	22	0	0	NA	NA	NA	NA	NA
2.c	PE-2	1290	424	no	9	NA	NA	227	27	0	0	NA	NA	NA	NA	NA
2.d	PE-2	1290	424	no	56	NA	NA	330	24	0	0	NA	NA	NA	NA	NA
2.e	PE-2	1290	424	no	26	NA	NA	317	51	0	0	NA	NA	NA	NA	NA
3.a	PE-3	1850	203	no	5	NA	NA	132	5	0	0	NA	NA	NA	NA	NA
3.b	PE-3	1850	203	no	11	NA	NA	161	8	0	0	NA	NA	NA	NA	NA
3.c	PE-3	1850	203	no	4	NA	NA	186	8	0	0	NA	NA	NA	NA	NA
3.d	PE-3	1850	203	no	7	NA	NA	122	30	0	0	NA	NA	NA	NA	NA
3.e	PE-3	1850	203	no	23	NA	NA	147	29	0	0	NA	NA	NA	NA	NA
4.a	PE-4	2580	75	no	0	NA	NA	58	13	0	0	NA	NA	NA	NA	NA
4.b	PE-4	2580	75	no	1	NA	NA	52	21	0	0	NA	NA	NA	NA	NA
4.c	PE-4	2580	75	no	0	NA	NA	65	12	0	0	NA	NA	NA	NA	NA
4.d	PE-4	2580	75	no	0	NA	NA	47	14	0	0	NA	NA	NA	NA	NA
4.e	PE-4	2580	75	no	0	NA	NA	63	15	0	0	NA	NA	NA	NA	NA
